# Supplementary material for: Osr1 Is Required for Mesenchymal Derivatives That Produce Collagen in the Bladder
Source: Int J Mol Sci. 2021 Nov 17;22(22):12387. doi: 10.3390/ijms222212387 (PMC8619163; doi:10.3390/ijms222212387)
Supplement: Supplementary file 1 [file ijms-22-12387-s001.zip]

Archive with 1 entries (1 files):
- ijms-1415111-supplementary.pdf
